# Supplementary material for: Continuous Wearable-Sensor Monitoring After Colorectal Surgery: A Systematic Review of Clinical Outcomes and Predictive Analytics
Source: Diagnostics (Basel). 2025 Aug 29;15(17):2194. doi: 10.3390/diagnostics15172194 (PMC12428718; doi:10.3390/diagnostics15172194)
Supplement: Supplementary file 1 [file diagnostics-15-02194-s001.zip]

Archive with 1 entries (1 files):
- diagnostics-3757092-supplementary.pdf
